# Supplementary material for: Individual and work-related risk factors for musculoskeletal pain: a cross-sectional study among Estonian computer users
Source: BMC Musculoskelet Disord. 2014 May 28;15:181. doi: 10.1186/1471-2474-15-181 (PMC4049436; doi:10.1186/1471-2474-15-181)
Supplement: Additional file 1: Table S1 — Associations of musculoskeletal pain in past 12 months with individual characteristics and work-related risk factors. [file 1471-2474-15-181-S1.xls]

## Sheet: Sheet1
Additional file 1: Table S1. Associations of musculoskeletal pain in past 12 months with individual characteristics and work-related risk factors
Variable		N*		Low back pain				Neck pain				Shoulder pain								Wrist and hand pain
				aOR		bOR		aOR		bOR		aOR				bOR				aOR				bOR
				(95% CI)		(95% CI)		(95% CI)		(95% CI)		(95% CI)				(95% CI)				(95% CI)				(95% CI)
Individual factors
Gender
Men		31		1		1		1		1		1				1				1				1
Women		171		1.00 (0.45–2,24)		0.87 (0.34–2.19)		3.21 (1.34–7.70)		3.34 (1.21–9.22)		2.01 (0.77–5.29)				1.53 (0.54–4.29)				0.79 (0.34–1.83)				0.66 (0.25–1.75)
Age
20-29		35		1		1		1		1		1				1				1				1
30-39		65		1.19 (0.49–2.89)		1.09 (0.39–3.08)		2.16 (0.89–5.22)		2.09 (0.72–6.10)		1.12 (0.45–2.80)				1.20 (0.42–3.39)				3.44 (1.24–9.54)				4.49 (1.37–14.72)
40-49		54		1.88 (0.76–4.63)		2.11 (0.70–6.34)		2.22 (0.89–5.54)		2.60 (0.82–8.26)		0.62 (0.23–1.66)				0.80 (0.25–2.53)				2.05 (0.70–5.97)				2.44 (0.69–8.67)
50-59		48		2.37 (0.94–5.98)		2.30 (0.72–7.35)		3.06 (1.19–7.86)		3.13 (0.94–10.35)		1.16 (0.44–3.03)				1.25 (0.39–4.01)				3.83 (1.31–11.16)				4.72 (1.29–17.25)
Handedness
Right-handed		184		1		1		1		1		1				1				1				1
Left- or both-handed		18		0.49 (0.17–1.46)		0.29 (0.07–1.17)		0.85 (0.31–2.35)		0.67 (0.21–2.19)		0.25 (0.05–1.14)				0.24 (0.05–1.22)				0.18 (0.04–0.81)				0.18 (0.03–0.88)
Smoking
Non-smoker		138		1		1		1		1		1				1				1				1
Ex-smoker		41		1.34 (0.64–2.81)		1.38 (0.56–3.44)		1.49 (0.69–3.23)		1.30 (0.51–3.27)		1.08 (0.49–2.36)				0.96 (0.38–2.44)				0.98 (0.46–2.11)				0.88 (0.35–2.19)
Current smoker		23		0.33 (0.11–0.95)		0.28 (0.07–1.16)		0.58 (0.23–1.46)		0.62 (0.21–1.79)		0.45 (0.14–1.43)				0.42 (0.11–1.66)				0.59 (0.21–1.65)				0.48 (0.15–1.60)
Somatizing tendency
No complaints		119		1		1		1		1		1				1				1				1
1 complaint		53		1.15 (0.58–2.29)		1.14 (0.50–2.59)		2.65 (1.29–5.45)		2.99 (1.27–7.00)		1.53 (0.75–3.12)				1.49 (0.67–3.32)				1.15 (0.57–2.35)				1.08 (0.48–2.47)
2 or more complaints		30		2.42 (1.04–5.60)		2.42 (0.86–6.80)		1.34 (0.58–3.11)		1.01 (0.37–2.75)		1.94 (0.82–4.63)				1.14 (0.40–3.21)				1.63 (0.69–3.83)				1.97 (0.72–5.38)
Fear avoidance beliefs
No		130		1				1				1								1
Yes		72		1.69 (0.93–3.09)				1.29 (0.70–2.38)				1.38 (0.73–2.62)								1.42 (0.76–2.65)
Pessimistic beliefs
No		74		1				1				1								1
Yes		128		1.47 (0.81–2.68)				1.29 (0.71–2.35)				1.00 (0.53–1.90)								1.64 (0.86–3.11)
Work attribution beliefs
No		150		1		1		1		1		1				1				1				1
Yes		52		2.92 (1.50–5.68)		2.75 (1.25–6.03)		2.35 (1.18–4.69)		2.55 (1.15–5.65)		1.94 (0.99–3.82)				1.67 (0.77–3.60)				2.32 (1.19–4.53)				2.07 (0.97–4.45)
Mental health
Good		26		1				1				1								1
Intermediate		144		0.98 (0.41–2.33)				0.99 (0.41–2.42)				0.87 (0.33–2.29)								1.15 (0.46–2.91)
Poor		31		1.79 (0.60–5.34)				1.36 (0.44–4.19)				2.83 (0.89–8.97)								1.66 (0.53–5.22)
Emotional exhaustion
Low		35		1		1		1		1		1				1				1				1
Middle		128		3.29 (1.34–8.06)		2.83 (1.03–7.78)		2.14 (0.96–4.76)		2.01 (0.82–4.94)		2.48 (0.94–6.55)				2.05 (0.72–5.83)				0.85 (0.38–1.90)				0.61 (0.25–1.50)
High		28		3.51 (1.15–10.76)		2.89 (0.77–10.78)		2.86 (0.98–8.34)		3.95 (1.11–14.09)		3.31 (1.01–10.83)				2.73 (0.72–10.31)				0.65 (0.22–1.90)				0.40 (0.11–1.42)
Depersonalization
Low		15		1				1				1								1
Middle		147		1.39 (0.44–4.42)				1.58 (0.53–4.74)				2.23 (0.59–8.45)								2.06 (0.53–7.95)
High		29		2.64 (0.69–10.10)				1.43 (0.39–5.23)				1.66 (0.36–7.72)								2.87 (0.63–13.17)
Personal accomplishment
High		25		1				1				1								1
Middle		134		1.02 (0.42–2.48)				1.39 (0.56–3.45)				1.38 (0.50–3.79)								3.12 (0.98–9.90)
Low		26		1.76 (0.56–5.56)				1.34 (0.41–4.33)				1.26 (0.35–4.51)								3.02 (0.76–12.03)
Work related factors
Computer use per day
< 6 hrs		46		1				1				1								1
≥ 6 hrs		155		1.15 (0.57–2.31)				0.91 (0.45–1.84)				1.07 (0.50–2.26)								0.70 (0.34–1.44)
Regular breaks
Yes		86		1				1				1								1
No		115		0.81 (0.45–1.46)				0.80 (0.44–1.46)				0.92 (0.49–1.73)								0.68 (0.37–1.25)
Time pressure
Low		70		1		1		1		1		1				1				1				1
High		128		1.17 (0.64–2.14)		0.93 (0.44–1.98)		1.39 (0.75–2.57)		0.98 (0.46–2.05)		1.78 (0.90–3.53)				1.62 (0.74–3.54)				2.17 (1.11–4.24)				2.40 (1.11–5.19)
Job control
High		176		1				1				1								1
Low		21		1.59 (0.62–4.09)				0.88 (0.34–2.25)				0.74 (0.27–2.08)								1.12 (0.43–2.89)
Job support
High		185		1		1		1		1		1				1				1				1
Low		15		3.61 (1.15–11.37)		3.50 (0.88–13.84)		0.34 (0.10–1.17)		0.14 (0.03–0.83)		0.88 (0.26–2.95)				0.70 (0.15–3.15)				0.68 (0.20–2.27)				0.36 (0.06–2.02)
Job satisfaction
High		190		1				1				1								1
Low		12		2.34 (0.69–7.90)				2.32 (0.63–8.62)				1.75 (0.51–5.93)								1.16 (0.34–3.93)
Job security
High		155		1		1		1		1		1				1				1				1
Low		40		2.06 (1.00–4.25)		2.29 (0.99–5.32)		1.41 (0.67–2.97)		1.90 (0.80–4.50)		1.61 (0.76–3.45)				1.91 (0.84–4.39)				1.09 (0.52–2.31)				0.86 (0.37–2.03)
*responses do not sum 202 due to a few missing answers
a adjusted for gender and age
b mutually adjusted for all significant risk factors
